# Supplementary material for: New record of Miniopterusmagnater (Chiroptera, Miniopteridae) from south-western China and a comparative study of three species of Miniopterus in China
Source: Biodivers Data J. 2024 Sep 13;12:e129879. doi: 10.3897/BDJ.12.e129879 (PMC11415622; doi:10.3897/BDJ.12.e129879)
Supplement: XML Treatment for Miniopterus magnater [file BDJ.12.e129879-treatment1.xml]

<!DOCTYPE tp:taxon-treatment
  PUBLIC "-//TaxonX//DTD Taxonomic Treatment Publishing DTD v0 20100105//EN" "tax-treatment-NSO.dtd">
<tp:taxon-treatment xmlns:tp="http://www.plazi.org/taxpub"><tp:treatment-meta><mixed-citation publication-type="journal"><person-group><name><surname>Qian</surname><given-names>Yishun</given-names></name><name><surname>Mou</surname><given-names>Xin</given-names></name><name><surname>Wang</surname><given-names>Wen</given-names></name><name><surname>Zhang</surname><given-names>Wenxiang</given-names></name><name><surname>Li</surname><given-names>Yuanyuan</given-names></name><name><surname>Wu</surname><given-names>Li</given-names></name><name><surname>Zhao</surname><given-names>Canjun</given-names></name><name><surname>Jiao</surname><given-names>Zhiwei</given-names></name><name><surname>Li</surname><given-names>Song</given-names></name></person-group><article-title>New record of <italic><tp:taxon-name><tp:taxon-name-part taxon-name-part-type="genus" reg="Miniopterus">Miniopterus</tp:taxon-name-part><tp:taxon-name-part taxon-name-part-type="species" reg="magnater">magnater</tp:taxon-name-part></tp:taxon-name></italic> (<tp:taxon-name><tp:taxon-name-part taxon-name-part-type="order">Chiroptera</tp:taxon-name-part></tp:taxon-name>, <tp:taxon-name><tp:taxon-name-part taxon-name-part-type="family">Miniopteridae</tp:taxon-name-part></tp:taxon-name>) from south-western China and a comparative study of three species of <italic><tp:taxon-name><tp:taxon-name-part taxon-name-part-type="genus" reg="Miniopterus">Miniopterus</tp:taxon-name-part></tp:taxon-name></italic> in China</article-title><source>Biodivers Data J</source><day>13</day><month>09</month><year>2024</year><volume>12</volume><pub-id pub-id-type="doi">10.3897/BDJ.12.e129879</pub-id></mixed-citation></tp:treatment-meta><tp:nomenclature><tp:taxon-name>
            <object-id xmlns:xlink="http://www.w3.org/1999/xlink" content-type="arpha" xlink:type="simple">9ADB5014-35F8-5D8F-8E8E-2DD7EA235EF3</object-id>
            <tp:taxon-name-part taxon-name-part-type="genus">Miniopterus</tp:taxon-name-part>
            <tp:taxon-name-part taxon-name-part-type="species">magnater</tp:taxon-name-part>
            <object-id xmlns:xlink="http://www.w3.org/1999/xlink" xlink:type="simple" object-id-type="GBIF">https://www.gbif.org/species/2432503</object-id>
          </tp:taxon-name><tp:taxon-authority>Sanborn, 1931</tp:taxon-authority></tp:nomenclature><tp:treatment-sec sec-type="materials"><title>Materials</title><list list-type="alpha-lower" list-content="occurrences"><list-item><p><bold>Type status:</bold> <named-content xmlns:xlink="http://www.w3.org/1999/xlink" content-type="dwc:typeStatus" xlink:type="simple">Other material</named-content>. <bold>Occurrence:</bold> occurrenceID: <named-content xmlns:xlink="http://www.w3.org/1999/xlink" content-type="dwc:occurrenceID" xlink:type="simple">A45CA4E8-576D-52FD-A7F4-A17A0FDE9E7E</named-content>; <bold>Taxon:</bold> kingdom: <named-content xmlns:xlink="http://www.w3.org/1999/xlink" content-type="dwc:kingdom" xlink:type="simple"><tp:taxon-name><tp:taxon-name-part taxon-name-part-type="kingdom">Animalia</tp:taxon-name-part></tp:taxon-name></named-content>; phylum: <named-content xmlns:xlink="http://www.w3.org/1999/xlink" content-type="dwc:phylum" xlink:type="simple"><tp:taxon-name><tp:taxon-name-part taxon-name-part-type="phylum">Chordata</tp:taxon-name-part></tp:taxon-name></named-content>; class: <named-content xmlns:xlink="http://www.w3.org/1999/xlink" content-type="dwc:class" xlink:type="simple"><tp:taxon-name><tp:taxon-name-part taxon-name-part-type="class">Mammalia</tp:taxon-name-part></tp:taxon-name></named-content>; order: <named-content xmlns:xlink="http://www.w3.org/1999/xlink" content-type="dwc:order" xlink:type="simple"><tp:taxon-name><tp:taxon-name-part taxon-name-part-type="order">Chiroptera</tp:taxon-name-part></tp:taxon-name></named-content>; family: <named-content xmlns:xlink="http://www.w3.org/1999/xlink" content-type="dwc:family" xlink:type="simple"><tp:taxon-name><tp:taxon-name-part taxon-name-part-type="family">Miniopteridae</tp:taxon-name-part></tp:taxon-name></named-content>; genus: <named-content xmlns:xlink="http://www.w3.org/1999/xlink" content-type="dwc:genus" xlink:type="simple"><tp:taxon-name><tp:taxon-name-part taxon-name-part-type="genus">Miniopterus</tp:taxon-name-part></tp:taxon-name></named-content>; <bold>Location:</bold> countryCode: <named-content xmlns:xlink="http://www.w3.org/1999/xlink" content-type="dwc:countryCode" xlink:type="simple">China</named-content>; stateProvince: <named-content xmlns:xlink="http://www.w3.org/1999/xlink" content-type="dwc:stateProvince" xlink:type="simple">Yunnan</named-content>; county: <named-content xmlns:xlink="http://www.w3.org/1999/xlink" content-type="dwc:county" xlink:type="simple">Lvchun</named-content>; locality: <named-content xmlns:xlink="http://www.w3.org/1999/xlink" content-type="dwc:locality" xlink:type="simple">Huanglianshan National Nature Reserve</named-content>; verbatimCoordinates: <named-content xmlns:xlink="http://www.w3.org/1999/xlink" content-type="dwc:verbatimCoordinates" xlink:type="simple">N22.85°, E102.19°</named-content></p></list-item></list></tp:treatment-sec><tp:treatment-sec sec-type="Diagnosis"><title>Diagnosis</title><p>Dorsal pileus long, soft, light brownish-black; abdominal pileus dark brown, tips of pileus lighter in colour. Large body size. Head-body length: 58-75 mm, tail length: 52-64 mm, hind-foot length: 9-13 mm, ear length: 11-17 mm, forearm length: 47-54 mm. Total length of skull more than 17 mm. Condylobasal length more than 14 mm, width across the upper third molars more than 7.4 mm (<xref ref-type="bibr" rid="B11714798">Smith and Xie 2008</xref>).</p></tp:treatment-sec><ref-list><ref id="B11714798"><element-citation xmlns:xlink="http://www.w3.org/1999/xlink" publication-type="book" xlink:type="simple"><person-group person-group-type="editor"><name name-style="western"><surname>Smith</surname><given-names>Andrew T.</given-names></name><name name-style="western"><surname>Xie</surname><given-names>Yan</given-names></name></person-group><year>2008</year><source>A guide to the mammals of China</source><publisher-name>Princeton University Press</publisher-name><size units="page">544</size></element-citation></ref></ref-list></tp:taxon-treatment>
